# Supplementary material for: Absence of the axon initial segment in sensory neuron enhances resistance to amyotrophic lateral sclerosis
Source: Brain. 2025 Jul 7;148(11):4030–44. doi: 10.1093/brain/awaf182 (PMC12588706; doi:10.1093/brain/awaf182)
Supplement: awaf182_Supplementary_Data [file awaf182_supplementary_data.zip]

Archive with 3 entries (3 files):
- BRAIN-2024-03209_Author_contributions.pdf
- BRAIN-2024-03209_Supplementary_figures_and_legends.pdf
- BRAIN-2024-03209_Supplementary_Table_1.pdf
